# Supplementary material for: MiR-132-3p suppresses peritoneal fibrosis induced by peritoneal dialysis via targeting TGF-β1/Smad2/3 signaling pathway
Source: PLoS One. 2024 Apr 11;19(4):e0301540. doi: 10.1371/journal.pone.0301540 (PMC11008817; doi:10.1371/journal.pone.0301540)
Supplement: S1 File — (ZIP) [file pone.0301540.s001.zip]

Archive with 14 entries (10 files):
- raw data 1/
- raw data 1/IHC 1/
- raw data 1/IHC 1/a-sma/
- raw data 1/IHC 1/a-sma/a- SMA.pzfx
- raw data 1/IHC 1/a-sma/a-sma.xlsx
- raw data 1/IHC 1/a-sma/Control.rar
- raw data 1/IHC 1/a-sma/PF+Losartan.rar
- raw data 1/IHC 1/a-sma/PF.rar
- raw data 1/IHC 1/TGF-B1/
- raw data 1/IHC 1/TGF-B1/CONTROL.rar
- raw data 1/IHC 1/TGF-B1/PF+LOSARTAN.rar
- raw data 1/IHC 1/TGF-B1/PF.rar
- raw data 1/IHC 1/TGF-B1/TGF-B1.pzfx
- raw data 1/IHC 1/TGF-B1/TGF-B1.xlsx
