# Supplementary material for: MiR-132-3p suppresses peritoneal fibrosis induced by peritoneal dialysis via targeting TGF-β1/Smad2/3 signaling pathway
Source: PLoS One. 2024 Apr 11;19(4):e0301540. doi: 10.1371/journal.pone.0301540 (PMC11008817; doi:10.1371/journal.pone.0301540)
Supplement: S1 File — (ZIP) [file pone.0301540.s001.zip › raw data 1/IHC 1/a-sma/a-sma.xlsx]

## Sheet: Sheet1
Name	Area	Density	IOD
Control1.t	29.6465	0.367096	11.6769
Control2.t	38.9392	0.350327	14.3194
Control3.t	38.284	0.356743	14.6448					Control	PF	PF+Losartan
Control4.t	29.6562	0.366529	11.6166					29.6465	96.8624	60.3636
Control5.t	32.6516	0.351984	13.6562					38.9392	73.5487	55.8402
Control6.t	37.6566	0.356651	14.1535					38.284	119.753	55.7618
PF1.	80.3343	0.462047	44.2103					29.6562	99.7431	57.6148
PF2.	80.1716	0.379244	36.14					32.6516	80.3343	59.1628
PF3.	96.8624	0.376127	50.1295					37.6566	80.1716	59.393
PF4.	73.5487	0.366606	36.8446
PF5.	119.753	0.415388	66.2217
PF6.	99.7431	0.422323	56.5804
PF+Losartan1.	57.6148	0.374837	27.5146
PF+Losartan2.	59.1628	0.41646	28.8138
PF+Losartan3.	60.3636	0.412113	30.3528
PF+Losartan4.	59.393	0.554701	37.4541
PF+Losartan5.	55.8402	0.429883	26.4721
PF+Losartan6.	55.7618	0.420483	28.4628
