# Supplementary material for: MiR-132-3p suppresses peritoneal fibrosis induced by peritoneal dialysis via targeting TGF-β1/Smad2/3 signaling pathway
Source: PLoS One. 2024 Apr 11;19(4):e0301540. doi: 10.1371/journal.pone.0301540 (PMC11008817; doi:10.1371/journal.pone.0301540)
Supplement: S1 File — (ZIP) [file pone.0301540.s001.zip › raw data 1/IHC 1/TGF-B1/TGF-B1.xlsx]

## Sheet: Sheet1
Name	Area	Density	IOD
Control1	64.8333	0.307632	20.7397
Control2	68.6875	0.324554	23.4432				control	PF	PF=Losartan
Control3	59.7778	0.23465	14.5667				64.8333	168.461	92.8441
Control4	74.1205	0.271259	22.3914				68.6875	186.916	93.1791
Control5	53.2957	0.231347	13.1502				74.1205	141.15	81.4177
Control6	46.7089	0.233405	11.4412				59.7778	261.598	75.004
PF1	168.461	0.195147	35.8362				53.2957	164.459	77.2205
PF2	186.916	0.210398	44.2566				46.7089	130.135	66.5644
PF3	141.15	0.260114	39.1376
PF4	261.598	0.289536	80.5564
PF5	164.459	0.187992	34.0475
PF6	130.135	0.258037	34.895
PF+Losartan1	92.8441	0.287185	27.742
PF+Losartan2	93.1791	0.281512	27.7168
PF+Losartan3	75.004	0.234894	19.0355
PF+Losartan4	81.4177	0.274651	24.5769
PF+Losartan5	77.2205	0.221456	18.2873
PF+Losartan6	66.5644	0.205138	14.292
