# Supplementary material for: MiR-132-3p suppresses peritoneal fibrosis induced by peritoneal dialysis via targeting TGF-β1/Smad2/3 signaling pathway
Source: PLoS One. 2024 Apr 11;19(4):e0301540. doi: 10.1371/journal.pone.0301540 (PMC11008817; doi:10.1371/journal.pone.0301540)
Supplement: S2 File — (ZIP) [file pone.0301540.s002.zip]

Archive with 84 entries (70 files):
- raw data 2/
- raw data 2/animal  miR-132-3p/
- raw data 2/animal  miR-132-3p/animal  miR-132-3p.pzfx
- raw data 2/animal  miR-132-3p/animal  miR-132-3p.xlsx
- raw data 2/HE/
- raw data 2/HE/HE/
- raw data 2/HE/HE/23-10-1.jpg
- raw data 2/HE/HE/23-10-2.jpg
- raw data 2/HE/HE/23-10-3.jpg
- raw data 2/HE/HE/23-10-4.jpg
- raw data 2/HE/HE/23-4-1.jpg
- raw data 2/HE/HE/24-10-1.jpg
- raw data 2/HE/HE/32-10-1.jpg
- raw data 2/HE/HE/32-10-2.jpg
- raw data 2/HE/HE/34-10-1.jpg
- raw data 2/HE/HE/34-4.jpg
- raw data 2/HE/HE/35-10-1.jpg
- raw data 2/HE/HE/35-10-2.jpg
- raw data 2/HE/HE/35-10-3.jpg
- raw data 2/HE/HE/35-10.jpg
- raw data 2/HE/HE/44-10.jpg
- raw data 2/HE/HE/44-4.jpg
- raw data 2/HE/HE/51-10-1.jpg
- raw data 2/HE/HE/51-10.jpg
- raw data 2/HE/HE/54-10-1.jpg
- raw data 2/HE/HE/54-10-2.jpg
- raw data 2/HE/HE/54-10.jpg
- raw data 2/HE/HE/7-10-1.jpg
- raw data 2/HE/HE.pzfx
- raw data 2/HE/HE.xlsx
- raw data 2/human miR-132-3p/
- raw data 2/human miR-132-3p/human miR-132-3p.pzfx
- raw data 2/human miR-132-3p/human miR-132-3p.xlsx
- raw data 2/IHC 2/
- raw data 2/IHC 2/smad2/
- raw data 2/IHC 2/smad2/Control.rar
- raw data 2/IHC 2/smad2/PF+Losartan.rar
- raw data 2/IHC 2/smad2/PF.rar
- raw data 2/IHC 2/smad2/smad2 tu.pzfx
- raw data 2/IHC 2/smad2/smad2.xlsx
- raw data 2/IHC 2/smad3/
- raw data 2/IHC 2/smad3/Control.rar
- raw data 2/IHC 2/smad3/PF+Losartan.rar
- raw data 2/IHC 2/smad3/PF.rar
- raw data 2/IHC 2/smad3/smad3.pzfx
- raw data 2/IHC 2/smad3/smad3.xlsx
- raw data 2/MASSON/
- raw data 2/MASSON/MASSON/
- raw data 2/MASSON/MASSON/masson/
- raw data 2/MASSON/MASSON/masson/Control1.jpg
- raw data 2/MASSON/MASSON/masson/Control2.jpg
- raw data 2/MASSON/MASSON/masson/Control3.jpg
- raw data 2/MASSON/MASSON/masson/Control4.jpg
- raw data 2/MASSON/MASSON/masson/Control5.jpg
- raw data 2/MASSON/MASSON/masson/Control6.jpg
- raw data 2/MASSON/MASSON/masson/Losartan1.jpg
- raw data 2/MASSON/MASSON/masson/Losartan2.jpg
- raw data 2/MASSON/MASSON/masson/Losartan3.jpg
- raw data 2/MASSON/MASSON/masson/Losartan4.jpg
- raw data 2/MASSON/MASSON/masson/Losartan5.jpg
- raw data 2/MASSON/MASSON/masson/Losartan6.jpg
- raw data 2/MASSON/MASSON/masson/PF1.jpg
- raw data 2/MASSON/MASSON/masson/PF2.jpg
- raw data 2/MASSON/MASSON/masson/PF3.jpg
- raw data 2/MASSON/MASSON/masson/PF4.jpg
- raw data 2/MASSON/MASSON/masson/PF5.jpg
- raw data 2/MASSON/MASSON/masson/PF6.jpg
- raw data 2/MASSON/MASSON/masson.pzfx
- raw data 2/MASSON/MASSON/masson.xlsx
- raw data 2/MET-5A/
- raw data 2/MET-5A/a-SMA.xlsx
- raw data 2/MET-5A/SMA.pzfx
- raw data 2/MET-5A/smad2.pzfx
- raw data 2/MET-5A/smad2.xlsx
- raw data 2/MET-5A/smad3.pzfx
- raw data 2/MET-5A/smad3.xlsx
- raw data 2/MET-5A/tgf 分析.pzfx
- raw data 2/MET-5A/TGF-B1.xlsx
- raw data 2/mimics and inhibitor/
- raw data 2/mimics and inhibitor/mimics and inhibitor.pzfx
- raw data 2/mimics and inhibitor/mimics and inhibitor.xlsx
- raw data 2/TGF-24h/
- raw data 2/TGF-24h/24h TGF.xlsx
- raw data 2/TGF-24h/TGF-24h.pzfx
