# Supplementary material for: MiR-132-3p suppresses peritoneal fibrosis induced by peritoneal dialysis via targeting TGF-β1/Smad2/3 signaling pathway
Source: PLoS One. 2024 Apr 11;19(4):e0301540. doi: 10.1371/journal.pone.0301540 (PMC11008817; doi:10.1371/journal.pone.0301540)
Supplement: S2 File — (ZIP) [file pone.0301540.s002.zip › raw data 2/animal miR-132-3p/animal miR-132-3p.xlsx]

## Sheet: Sheet1
I01	miR-132-3p	22.59		A01	u6	14.41
I02	miR-132-3p	22.43	22.8067	A02	u6	13.45	13.8667	8.94
I03	miR-132-3p	23.4		A03	u6	13.74
K10	miR-132-3p	23.06		C10	u6	13.27						8.94	13.7033	10.9833
K11	miR-132-3p	22.58	22.9133	C11	u6	12.81	13.1367	9.77667				9.50833	14.7067	10.81
K12	miR-132-3p	23.1		C12	u6	13.33				9.2775		9.29667	13.4533	10.4267
L01	miR-132-3p	23.2		D01	u6	13.76						8.67667	15.9367	10.97
L02	miR-132-3p	23.01	23.1533	D02	u6	14.05	13.8567	9.29667		9.2775		9.77667	14.33	10.29
L03	miR-132-3p	23.25		D03	u6	13.76						9.46667	14.22	10.5067
M01	miR-132-3p	22.87		E01	u6	14.19
M02	miR-132-3p	22.77	22.8667	E02	u6	14.34	14.19	8.67667				-0.3375	4.42583	1.70583
M03	miR-132-3p	22.96		E03	u6	14.04						0.230833	5.42917	1.5325
P01	miR-132-3p	23.72		H01	u6	14.21						0.0191667	4.17583	1.14917
P02	miR-132-3p	23.9	23.8067	H02	u6	14.3	14.34	9.46667				-0.600833	6.65917	1.6925
P03	miR-132-3p	23.8		H03	u6	14.51						0.499167	5.0525	1.0125
P13	miR-132-3p	22.93		H13	u6	13.64						0.189167	4.9425	1.22917
P14	miR-132-3p	22.57	22.7633	H14	u6	N/A	13.255	9.50833
P15	miR-132-3p	22.79		H15	u6	12.87
L07	miR-132-3p	25.93		D07	u6	12.49						1.26357	0.0465255	0.306544
L08	miR-132-3p	25.83	25.7467	D08	u6	8.08	11.04	14.7067				0.852143	0.0232091	0.345678
L09	miR-132-3p	25.48		D09	u6	12.55						0.986803	0.0553285	0.450886
M13	miR-132-3p	24.44		E13	u6	7.61						1.51659	0.00989444	0.30939
M14	miR-132-3p	24.31	24.3867	E14	u6	11.92	8.45	15.9367				0.707515	0.0301332	0.495687
M15	miR-132-3p	24.41		E15	u6	5.82						0.877112	0.0325207	0.426564
N13	miR-132-3p	26.8		F13	u6	12.63
N14	miR-132-3p	26.63	26.6967	F14	u6	12.24	12.3667	14.33
N15	miR-132-3p	26.66		F15	u6	12.23
O13	miR-132-3p	26.59		G13	u6	12.93
O14	miR-132-3p	26.62	26.63	G14	u6	11.75	12.41	14.22
O15	miR-132-3p	26.68		G15	u6	12.55
P04	miR-132-3p	20.77		H04	u6	12.49
P05	miR-132-3p	31.39	24.7567	H05	u6	8.04	11.0533	13.7033
P06	miR-132-3p	22.11		H06	u6	12.63
P10	miR-132-3p	24.28		H10	u6	11.85
P11	miR-132-3p	24.34	24.3633	H11	u6	9.03	10.91	13.4533
P12	miR-132-3p	24.47		H12	u6	11.85
K01	miR-132-3p	26.46		C01	u6	15.49
K02	miR-132-3p	26.27	26.6167	C02	u6	15.71	15.6333	10.9833
K03	miR-132-3p	27.12		C03	u6	15.7
K04	miR-132-3p	23.25		C04	u6	12.45
K05	miR-132-3p	23.2	23.2533	C05	u6	12.61	12.4433	10.81
K06	miR-132-3p	23.31		C06	u6	12.27
L10	miR-132-3p	22.86		D10	u6	12.44
L11	miR-132-3p	22.92	22.92	D11	u6	12.23	12.4133	10.5067
L12	miR-132-3p	22.98		D12	u6	12.57
N07	miR-132-3p	20.92		F07	u6	12.23
N08	miR-132-3p	22.22	21.95	F08	u6	10.3	11.5233	10.4267
N09	miR-132-3p	22.71		F09	u6	12.04
N10	miR-132-3p	24.09		F10	u6	13.22
N11	miR-132-3p	24.43	24.2267	F11	u6	13.16	13.2567	10.97
N12	miR-132-3p	24.16		F12	u6	13.39
O10	miR-132-3p	23.17		G10	u6	12.76
O11	miR-132-3p	23.1	23.0367	G11	u6	12.85	12.7467	10.29
O12	miR-132-3p	22.84		G12	u6	12.63
