# Supplementary material for: MiR-132-3p suppresses peritoneal fibrosis induced by peritoneal dialysis via targeting TGF-β1/Smad2/3 signaling pathway
Source: PLoS One. 2024 Apr 11;19(4):e0301540. doi: 10.1371/journal.pone.0301540 (PMC11008817; doi:10.1371/journal.pone.0301540)
Supplement: S2 File — (ZIP) [file pone.0301540.s002.zip › raw data 2/HE/HE.xlsx]

## Sheet: Sheet1
7-10-1	Features	Measurement	Value	Nominal Val.	Min. Tol.	Max. Tol.	Pass / Fail			control
1	L1	Length	97.7446	97.7446	-0.001	0.001	Pass
2	L2	Length	200.04	199.01	-0.001	0.001	FAIL
23-10-1	Features	Measurement	Value	Nominal Val.	Min. Tol.	Max. Tol.	Pass / Fail
1	L1	Length	40	40	-0.001	0.001	Pass
23-10-2	Features	Measurement	Value	Nominal Val.	Min. Tol.	Max. Tol.	Pass / Fail
2	L2	Length	52.3927	52.3927	-0.001	0.001	Pass
23-10-3	Features	Measurement	Value	Nominal Val.	Min. Tol.	Max. Tol.	Pass / Fail
1	L1	Length	42.19	42.19	-0.001	0.001	Pass
23-10-4	Features	Measurement	Value	Nominal Val.	Min. Tol.	Max. Tol.	Pass / Fail			Control	PF	PF+Losartan
1	L1	Length	78.0897	78.0897	-0.001	0.001	Pass			97.7446	451	331			μm
24-10-1	Features	Measurement	Value	Nominal Val.	Min. Tol.	Max. Tol.	Pass / Fail			40	470.004	305.002
1	L1	Length	64.7611	64.7611	-0.001	0.001	Pass			52.3927	411	334.006
										42.19	408	324
										78.0897	551.033	354.001
										64.7611	489.016	321.002
32-10-1	Features	Measurement	Value	Nominal Val.	Min. Tol.	Max. Tol.	Pass / Fail			PF+losatan
1	L2	Length	200	199	-0.001	0.001	FAIL
2	L4	Length	331	331	-0.001	0.001	Pass
32-10-2	Features	Measurement	Value	Nominal Val.	Min. Tol.	Max. Tol.	Pass / Fail
1	L1	Length	305.002	305.002	-0.001	0.001	Pass
34-10-1	Features	Measurement	Value	Nominal Val.	Min. Tol.	Max. Tol.	Pass / Fail
1	L1	Length	334.006	334.006	-0.001	0.001	Pass
35-10	Features	Measurement	Value	Nominal Val.	Min. Tol.	Max. Tol.	Pass / Fail
1	L1	Length	324	324	-0.001	0.001	Pass
35-10-1	Features	Measurement	Value	Nominal Val.	Min. Tol.	Max. Tol.	Pass / Fail
1	L1	Length	354.001	354.001	-0.001	0.001	Pass
35-10-3	Features	Measurement	Value	Nominal Val.	Min. Tol.	Max. Tol.	Pass / Fail
1	L1	Length	321.002	321.002	-0.001	0.001	Pass
