# Supplementary material for: MiR-132-3p suppresses peritoneal fibrosis induced by peritoneal dialysis via targeting TGF-β1/Smad2/3 signaling pathway
Source: PLoS One. 2024 Apr 11;19(4):e0301540. doi: 10.1371/journal.pone.0301540 (PMC11008817; doi:10.1371/journal.pone.0301540)
Supplement: S2 File — (ZIP) [file pone.0301540.s002.zip › raw data 2/human miR-132-3p/human miR-132-3p.xlsx]

## Sheet: Sheet1
0.5		7.98667			0.055	1.03886
1		8.03667		8.04167	0.005	1.00347		<1	1-5	5-8	>8
1		8.05333			-0.0116667	0.991946		1.03886	0.917004	0.349896	0.262733
1		8.09			-0.0483333	0.967053		1.00347	0.711203	0.335643	0.256139
2		8.13333			-0.0916667	0.938438		0.991946	0.64992	0.330258	0.247986
3		8.16667			-0.125	0.917004		0.967053	0.477973	0.32421	0.232989
3		8.53333			-0.491667	0.711203		0.938438	0.419963	0.303198	0.181957
3		8.66333			-0.621667	0.64992				0.303198	0.178624
3		9.10667			-1.065	0.477973				0.29287	0.174544
3		9.29333			-1.25167	0.419963					0.104507
4		9.55667			-1.515	0.349896					0.0772137
4		9.61667			-1.575	0.335643
4		9.64			-1.59833	0.330258
5		9.66667			-1.625	0.32421
5		9.76333			-1.72167	0.303198
5		9.76333			-1.72167	0.303198
5		9.81333			-1.77167	0.29287
5		9.97			-1.92833	0.262733
5		10.0067			-1.965	0.256139
6		10.0533			-2.01167	0.247986
7		10.1433			-2.10167	0.232989
8		10.5			-2.45833	0.181957
8		10.5267			-2.485	0.178624
9		10.56			-2.51833	0.174544
10		11.3			-3.25833	0.104507
10		11.7367			-3.695	0.0772137

## Sheet: Sheet2
B07	miR-132-3P	33.38			F07	u6	25.41					year
B08	miR-132-3P	33.37	33.38		F08	u6	25.46	25.3933		7.98667		0.5		7.98667			0.055	1.03886
B09	miR-132-3P	33.39			F09	u6	25.31					1		8.03667		8.04167	0.005	1.00347		<1	1-5	5-8	>8
C04	miR-132-3P	32.52			G04	u6	24.46					1		8.05333			-0.0116667	0.991946		1.03886	0.917004	0.349896	0.262733
C05	miR-132-3P	32.72	32.6633		G05	u6	24.64	24.6267		8.03667		1		8.09			-0.0483333	0.967053		1.00347	0.711203	0.335643	0.256139
C06	miR-132-3P	32.75			G06	u6	24.78					2		8.13333			-0.0916667	0.938438		0.991946	0.64992	0.330258	0.247986
C07	miR-132-3P	33.45			G07	u6	25.3					3		8.16667			-0.125	0.917004		0.967053	0.477973	0.32421	0.232989
C08	miR-132-3P	33.51	33.3767		G08	u6	25.34	25.3233		8.05333		3		8.53333			-0.491667	0.711203		0.938438	0.419963	0.303198	0.181957
C09	miR-132-3P	33.17			G09	u6	25.33					3		8.66333			-0.621667	0.64992				0.303198	0.178624
B04	miR-132-3P	38.72			F04	u6	30.38					3		9.10667			-1.065	0.477973				0.29287	0.174544
B05	miR-132-3P	38.17	38.4633		F05	u6	30.47	30.3733		8.09		3		9.29333			-1.25167	0.419963					0.104507
B06	miR-132-3P	38.5			F06	u6	30.27					4		9.55667			-1.515	0.349896					0.0772137
D04	miR-132-3P	33.43			H04	u6	25.31					4		9.61667			-1.575	0.335643
D05	miR-132-3P	33.7	33.6133		H05	u6	25.52	25.48		8.13333		4		9.64			-1.59833	0.330258
D06	miR-132-3P	33.71			H06	u6	25.61					5		9.66667			-1.625	0.32421
A01	miR-132-3P	32.62			E01	u6	24.36					5		9.76333			-1.72167	0.303198
A02	miR-132-3P	32.46	32.55		E02	u6	24.42	24.3833		8.16667		5		9.76333			-1.72167	0.303198
A03	miR-132-3P	32.57			E03	u6	24.37					5		9.81333			-1.77167	0.29287
A04	miR-132-3P	32.87			E04	u6	24.44					5		9.97			-1.92833	0.262733
A05	miR-132-3P	33.41	33.12		E05	u6	24.62	24.5867		8.53333		5		10.0067			-1.965	0.256139
A06	miR-132-3P	33.08			E06	u6	24.7					6		10.0533			-2.01167	0.247986
C01	miR-132-3P	35.35			G01	u6	26.64					7		10.1433			-2.10167	0.232989
C02	miR-132-3P	35.39	35.2967		G02	u6	26.66	26.6333		8.66333		8		10.5			-2.45833	0.181957
C03	miR-132-3P	35.15			G03	u6	26.6					8		10.5267			-2.485	0.178624
A07	miR-132-3P	33.8			E07	u6	24.34					9		10.56			-2.51833	0.174544
A08	miR-132-3P	33.41	33.57		E08	u6	24.44	24.4633		9.10667		10		11.3			-3.25833	0.104507
A09	miR-132-3P	33.5			E09	u6	24.61					10		11.7367			-3.695	0.0772137
D04	miR-132-3P	35.36			H04	u6	26.24
D05	miR-132-3P	35.33	35.6067		H05	u6	26.31	26.3133		9.29333
D06	miR-132-3P	36.13			H06	u6	26.39
C04	miR-132-3P	34.57			G04	u6	25.15
C05	miR-132-3P	34.78	34.82		G05	u6	25.21	25.2633		9.55667
C06	miR-132-3P	35.11			G06	u6	25.43
A07	miR-132-3P	35.65			E07	u6	26.6
B07	miR-132-3P	36.7	36.2667		F07	u6	26.87	26.65		9.61667
C07	miR-132-3P	36.45			G07	u6	26.48
A01	miR-132-3P	35			E01	u6	25.79
A02	miR-132-3P	36.04	35.5133		E02	u6	25.91	25.8733		9.64
A03	miR-132-3P	35.5			E03	u6	25.92
B01	miR-132-3P	33.99			F01	u6	24.53
B02	miR-132-3P	34.67	34.2667		F02	u6	24.65	24.6		9.66667
B03	miR-132-3P	34.14			F03	u6	24.62
C01	miR-132-3P	36.53			G01	u6	26.68
C02	miR-132-3P	36.6	36.5867		G02	u6	26.95	26.8233		9.76333
C03	miR-132-3P	36.63			G03	u6	26.84
C04	miR-132-3P	35.05			G04	u6	25.25
C05	miR-132-3P	34.82	35.0167		G05	u6	25.22	25.2533		9.76333
C06	miR-132-3P	35.18			G06	u6	25.29
A01	miR-132-3P	39.58			E01	u6	29.58
A02	miR-132-3P	N/A	39.58		E02	u6	29.89	29.7667		9.81333
A03	miR-132-3P	N/A			E03	u6	29.83
B01	miR-132-3P	36.44			F01	u6	26.88
B02	miR-132-3P	36.54	36.7767		F02	u6	26.76	26.8067		9.97
B03	miR-132-3P	37.35			F03	u6	26.78
B04	miR-132-3P	38.88			F04	u6	28.11
B05	miR-132-3P	37.24	38.1467		F05	u6	28.1	28.14		10.0067
B06	miR-132-3P	38.32			F06	u6	28.21
A04	miR-132-3P	36.09			E04	u6	25.76
A05	miR-132-3P	35.67	35.6867		E05	u6	25.54	25.6333		10.0533
A06	miR-132-3P	35.3			E06	u6	25.6
D04	miR-132-3P	34.79			H04	u6	24.72
D05	miR-132-3P	35.06	34.9633		H05	u6	24.87	24.82		10.1433
D06	miR-132-3P	35.04			H06	u6	24.87
D01	miR-132-3P	36.64			H01	u6	26.08
D02	miR-132-3P	36.47	36.6767		H02	u6	26.27	26.1767		10.5
D03	miR-132-3P	36.92			H03	u6	26.18
C04	miR-132-3P	37.64			G04	u6	26.53
C05	miR-132-3P	36.74	37.13		G05	u6	26.6	26.6033		10.5267
C06	miR-132-3P	37.01			G06	u6	26.68
A04	miR-132-3P	36.73			E04	u6	26.44
A05	miR-132-3P	37.06	37.0033		E05	u6	26.32	26.4433		10.56
A06	miR-132-3P	37.22			E06	u6	26.57
B04	miR-132-3P	35.78			F04	u6	24.96
B05	miR-132-3P	36.91	36.38		F05	u6	25.09	25.08		11.3
B06	miR-132-3P	36.45			F06	u6	25.19
D01	miR-132-3P	N/A			H01	u6	27.81
D02	miR-132-3P	N/A	39.56		H02	u6	27.95	27.8233		11.7367
D03	miR-132-3P	39.56			H03	u6	27.71
