# Supplementary material for: MiR-132-3p suppresses peritoneal fibrosis induced by peritoneal dialysis via targeting TGF-β1/Smad2/3 signaling pathway
Source: PLoS One. 2024 Apr 11;19(4):e0301540. doi: 10.1371/journal.pone.0301540 (PMC11008817; doi:10.1371/journal.pone.0301540)
Supplement: S2 File — (ZIP) [file pone.0301540.s002.zip › raw data 2/IHC 2/smad2/smad2.xlsx]

## Sheet: Sheet1
Control1.j	37.0577	0.188749	6.83299
Control2.j	20.4615	0.227429	4.69156
Control3.j	33.015	0.325016	10.5582
Control4.j	30.75	0.234101	7.0823
Control5.j	20.3333	0.296054	5.89042			Control	PF	PF+Losartan
Control6.j	31.3143	0.20716	5.34163			37.0577	202.239	40.125
PF1.jp	202.239	0.217605	45.6631			20.4615	209.256	41.9528
PF2.jp	298.715	0.206126	69.7135			30.75	168.746	54.5138
PF3.jp	231.47	0.245502	61.7671			33.015	193.107	45.1018
PF4.jp	209.256	0.25087	55.5838			20.3333	298.715	57.2385
PF5.jp	193.107	0.272951	48.9588			31.3143	231.47	47.6596
PF6.jp	168.746	0.2624	48.512
PF+Losartan1.jp	40.125	0.351675	14.0715
PF+Losartan2.jp	41.9528	0.310227	13.7168
PF+Losartan3.jp	57.2385	0.393632	21.4611
PF+Losartan4.jp	54.5138	0.26438	15.0537
PF+Losartan5.jp	45.1018	0.317835	14.4876
PF+Losartan6.jp	47.6596	0.172312	7.76743
