# Supplementary material for: MiR-132-3p suppresses peritoneal fibrosis induced by peritoneal dialysis via targeting TGF-β1/Smad2/3 signaling pathway
Source: PLoS One. 2024 Apr 11;19(4):e0301540. doi: 10.1371/journal.pone.0301540 (PMC11008817; doi:10.1371/journal.pone.0301540)
Supplement: S2 File — (ZIP) [file pone.0301540.s002.zip › raw data 2/IHC 2/smad3/smad3.xlsx]

## Sheet: Sheet1
Name	Area	Density	IOD
Control1.tif	35.7151	0.205941	8.3819
Control2.tif	28.2083	0.220963	7.36311
Control3.tif	28.7866	0.271109	8.39624
Control4.tif	23.5278	0.293494	6.92157
Control5.tif	34.6154	0.289303	10.7712				Control	PF	PF+Losartan
Control6.tif	32.6154	0.205675	7.82001				35.7151	123.385	33.7107
PF1.	123.385	0.273636	45.889				28.2083	97.0346	37.2273
PF2.	97.0346	0.356493	35.6844				28.7866	68.2174	34.8795
PF3.	68.2174	0.315994	22.701				23.5278	85.8675	36.412
PF4.	85.8675	0.304578	32.5236				34.6154	52.6857	37.9881
PF5.	52.6857	0.214361	13.9332				32.6154	74.4455	36.2923
PF6.	74.4455	0.191647	18.0315
PF+Losartan1.	33.7107	0.166698	6.60834
PF+Losartan2.	34.8795	0.32304	11.5237
PF+Losartan3.	36.412	0.330391	12.2993
PF+Losartan4.	37.9881	0.337861	13.1864
PF+Losartan5.	36.2923	0.223733	9.86039
PF+Losartan6.	37.2273	0.241359	9.40004
