# Supplementary material for: MiR-132-3p suppresses peritoneal fibrosis induced by peritoneal dialysis via targeting TGF-β1/Smad2/3 signaling pathway
Source: PLoS One. 2024 Apr 11;19(4):e0301540. doi: 10.1371/journal.pone.0301540 (PMC11008817; doi:10.1371/journal.pone.0301540)
Supplement: S2 File — (ZIP) [file pone.0301540.s002.zip › raw data 2/MASSON/MASSON/masson.xlsx]

## Sheet: Sheet1
	Name	Area	Density
Losartan1	32-10-2.	63.4279	0.0737931
Losartan2	32-10-3.	78.1532	0.0837892				Control	PF	PF+Losartan
Losartan3	32-10-4.	75.7059	0.0872728				33.6935	85.0224	63.4279
Losartan4	47-10.ti	68.4172	0.0869712				38.6571	97.7306	78.1532
Losartan5	5-10-3.t	66.9437	0.0717443				29.3031	92.9358	75.7059
Losartan6	54-10-2.	71.2026	0.0910159				38.346	92.7944	68.4172
PF1	32-10.ti	85.0224	0.077508				30.1295	128.427	66.9437
PF2	35-10-1.	97.7306	0.0725046				30.6205	88.5255	71.2026
PF3	35-10-2.	92.9358	0.0674402
PF4	35-10.ti	92.7944	0.0752307
PF5	47-10-1.	128.427	0.0816861
PF6	54-10-1.	88.5255	0.0781123
Control1	5-10-1.t	33.6935	0.0849887
Control2	5-10-2.t	38.6571	0.0799364
Control3	5-10.tif	30.6205	0.0792
Control4	6-10-1.t	29.3031	0.0855295
Control5	6-10-2.t	38.346	0.0884303
Control6	6-10-3.t	30.1295	0.0871027
