# Supplementary material for: MiR-132-3p suppresses peritoneal fibrosis induced by peritoneal dialysis via targeting TGF-β1/Smad2/3 signaling pathway
Source: PLoS One. 2024 Apr 11;19(4):e0301540. doi: 10.1371/journal.pone.0301540 (PMC11008817; doi:10.1371/journal.pone.0301540)
Supplement: S2 File — (ZIP) [file pone.0301540.s002.zip › raw data 2/MET-5A/a-SMA.xlsx]

## Sheet: Sheet1
E01	α-SMA	20.43			M01	β-actin	15.3
E02	α-SMA	20.14	20.5433		M02	β-actin	15.68	15.4733		5.07
E03	α-SMA	21.06			M03	β-actin	15.44
G07	α-SMA	21.23			O07	β-actin	15.97							5.07	4.28333	4.65333	3.63333
G08	α-SMA	20.3	20.9367		O08	β-actin	15.55	15.8433		5.09333				5.09333	4.29667	4.61	3.80667		5.1075
G09	α-SMA	21.28			O09	β-actin	16.01							5.25167	4.24333	4.64	3.585
H01	α-SMA	20.25			P01	β-actin	15.11							5.015	4.28	4.52667	3.85667
H02	α-SMA	20.06	20.2867		P02	β-actin		15.035		5.25167
H03	α-SMA	20.55			P03	β-actin	14.96
H10	α-SMA	20.41			P10	β-actin	15.56							0.0375	0.824167	0.454167	1.47417
H11	α-SMA	20.34	20.375		P11	β-actin	15.49	15.36		5.015				0.0141667	0.810833	0.4975	1.30083
H12	α-SMA				P12	β-actin	15.03							-0.144167	0.864167	0.4675	1.5225
E04	α-SMA	18.75			M04	β-actin	14.83							0.0925	0.8275	0.580833	1.25083
E05	α-SMA	19.47	19.15		M05	β-actin	14.66	14.8667		4.28333
E06	α-SMA	19.23			M06	β-actin	15.11							Contral	TGF-β1	MiR-132-3p mimics	MiR-132-3p inhibitor
E10	α-SMA	19.73			M10	β-actin	15.59							1.02633	1.77051	1.36999	2.77823
E11	α-SMA	20.06	19.92		M11	β-actin	15.48	15.6233		4.29667				1.00987	1.75422	1.41177	2.46371
E12	α-SMA	19.97			M12	β-actin	15.8							0.904902	1.82029	1.38271	2.87288
E16	α-SMA	20.34			M16	β-actin	15.53							1.06622	1.77461	1.49571	2.37979
E17	α-SMA	19.57	19.84		M17	β-actin	15.5	15.5967		4.24333
E18	α-SMA	19.61			M18	β-actin	15.76
G16	α-SMA	19.01			O16	β-actin	15.42
G17	α-SMA	20.36	19.8133		O17	β-actin	15.74	15.5333		4.28
G18	α-SMA	20.07			O18	β-actin	15.44
F04	α-SMA	20.24			N04	β-actin	15.22
F05	α-SMA	19.43	19.9067		N05	β-actin	15.25	15.2533		4.65333
F06	α-SMA	20.05			N06	β-actin	15.29
F07	α-SMA	20.26			N07	β-actin	15.2
F08	α-SMA	20.15	19.91		N08	β-actin	15.25	15.3		4.61
F09	α-SMA	19.32			N09	β-actin	15.45
F16	α-SMA	19.63			N16	β-actin	15.51
F17	α-SMA	19.87	19.91		N17	β-actin	15.45	15.3833		4.52667
F18	α-SMA	20.23			N18	β-actin	15.19
G13	α-SMA	20.06			O13	β-actin	15.38
G14	α-SMA	19.5	19.9267		O14	β-actin	15.13	15.2867		4.64
G15	α-SMA	20.22			O15	β-actin	15.35
E13	α-SMA	19.56			M13	β-actin	16.35
E14	α-SMA	19.36	19.5767		M14	β-actin	16.01	15.9433		3.63333
E15	α-SMA	19.81			M15	β-actin	15.47
F13	α-SMA				N13	β-actin	15.88
F14	α-SMA	19.7	19.64		N14	β-actin	15.72	15.8333		3.80667
F15	α-SMA	19.58			N15	β-actin	15.9
H13	α-SMA	21.49			P13	β-actin
H14	α-SMA	21.93	21.71		P14	β-actin	18.17	18.125		3.585
H15	α-SMA				P15	β-actin	18.08
H16	α-SMA				P16	β-actin	15.12
H17	α-SMA	19.09	19.09		P17	β-actin	15.16	15.2333		3.85667
H18	α-SMA				P18	β-actin	15.42
