# Supplementary material for: MiR-132-3p suppresses peritoneal fibrosis induced by peritoneal dialysis via targeting TGF-β1/Smad2/3 signaling pathway
Source: PLoS One. 2024 Apr 11;19(4):e0301540. doi: 10.1371/journal.pone.0301540 (PMC11008817; doi:10.1371/journal.pone.0301540)
Supplement: S2 File — (ZIP) [file pone.0301540.s002.zip › raw data 2/MET-5A/smad2.xlsx]

## Sheet: Sheet1
Smad2				β-actin	15.3
Smad2	23.14	22.78		β-actin	15.68	15.4733		7.30667
Smad2	22.42			β-actin	15.44							7.30667	4.51667	4.71667	3.915
Smad2				β-actin	15.35							7.53	4.42333	4.78667	3.88
Smad2		22.88		β-actin	15.29	15.35		7.53				7.31	4.28	4.87333	3.88
Smad2	22.88			β-actin	15.41							7.63	4.44	4.95	3.79
Smad2	22.14			β-actin	14.69
Smad2	22.03	22.39		β-actin	15.12	15.08		7.31			7.44417
Smad2	23			β-actin	15.43							0.1375	2.9275	2.7275	3.52917
Smad2	N/A			β-actin								-0.0858333	3.02083	2.6575	3.56417
Smad2	27.48	25.755		β-actin	18.17	18.125		7.63				0.134167	3.16417	2.57083	3.56417
Smad2	24.03			β-actin	18.08							-0.185833	3.00417	2.49417	3.65417
Smad2	20.31			β-actin	15.53
Smad2	19.85	19.8767		β-actin	15.5	15.5967		4.28				Contral	TGF-β1	MiR-132-3p mimics	MiR-132-3p inhibitor
Smad2	19.47			β-actin	15.76							1.1	7.60791	6.62307	11.5448
Smad2	19.62			β-actin	15.51							0.94224	8.11636	6.30939	11.8283
Smad2	20	19.8233		β-actin	15.45	15.3833		4.44				1.09746	8.96415	5.94153	11.8283
Smad2	19.85			β-actin	15.19							0.879141	8.02314	5.63403	12.5897
Smad2	19.33			β-actin	14.98
Smad2	19.47	19.46		β-actin	15.04	14.9433		4.51667
Smad2	19.58			β-actin	14.81
Smad2	19.6			β-actin	15.03
Smad2	19.33	19.57		β-actin	15.13	15.1467		4.42333
Smad2	19.78			β-actin	15.28
Smad2	19.85			β-actin	15.97
Smad2	19.86	19.7233		β-actin	15.55	15.8433		3.88
Smad2	19.46			β-actin	16.01
Smad2	19.38			β-actin	15.58
Smad2	19.94	19.4833		β-actin	15.54	15.6033		3.88
Smad2	19.13			β-actin	15.69
Smad2	19.24			β-actin	14.9
Smad2	19.15	18.93		β-actin	15.13	15.015		3.915
Smad2	18.4			β-actin
