# Supplementary material for: MiR-132-3p suppresses peritoneal fibrosis induced by peritoneal dialysis via targeting TGF-β1/Smad2/3 signaling pathway
Source: PLoS One. 2024 Apr 11;19(4):e0301540. doi: 10.1371/journal.pone.0301540 (PMC11008817; doi:10.1371/journal.pone.0301540)
Supplement: S2 File — (ZIP) [file pone.0301540.s002.zip › raw data 2/MET-5A/smad3.xlsx]

## Sheet: Sheet1
I01	Smad3	28.02		M01	β-actin	15.3
I02	Smad3	27.76	27.6967	M02	β-actin	15.68	15.4733	12.2233
I03	Smad3	27.31		M03	β-actin	15.44
J01	Smad3	27.35		N01	β-actin	15.35
J02	Smad3	26.96	27.1767	N02	β-actin	15.29	15.35	11.8267		12.2233	10.6667	11.1	9.74333
J03	Smad3	27.22		N03	β-actin	15.41				11.8267	10.6733	11.04	10.03
K01	Smad3	27.6		O01	β-actin	14.69				12.17	10.4967	11.4433	9.82333
K02	Smad3	27.39	27.25	O02	β-actin	15.12	15.08	12.17		12.285	10.4967	11.3933	9.88
K03	Smad3	26.76		O03	β-actin	15.43
L01	Smad3	27.48		P01	β-actin	15.11			12.1263
L02	Smad3	27.58	27.32	P02	β-actin		15.035	12.285		-0.0970833	1.45958	1.02625	2.38292
L03	Smad3	26.9		P03	β-actin	14.96				0.299583	1.45292	1.08625	2.09625
I13	Smad3	26.31		M13	β-actin	16.35			12.1263	-0.04375	1.62958	0.682917	2.30292
I14	Smad3	26.82	26.6167	M14	β-actin	16.01	15.9433	10.6733		-0.15875	1.62958	0.732917	2.24625
I15	Smad3	26.72		M15	β-actin	15.47
I16	Smad3	25.84		M16	β-actin	15.53
I17	Smad3	26.32	26.0933	M17	β-actin	15.5	15.5967	10.4967		0.934921	2.75029	2.03672	5.2159
I18	Smad3	26.12		M18	β-actin	15.76				1.23079	2.73761	2.12321	4.27596
K07	Smad3	26.85		O07	β-actin	15.97				0.97013	3.09424	1.60538	4.93454
K08	Smad3	26.49	26.51	O08	β-actin	15.55	15.8433	10.6667		0.895801	3.09424	1.662	4.74448
K09	Smad3	26.19		O09	β-actin	16.01
K13	Smad3	26.1		O13	β-actin	15.38
K14	Smad3	26.07	25.7833	O14	β-actin	15.13	15.2867	10.4967
K15	Smad3	25.18		O15	β-actin	15.35
I10	Smad3	26.6		M10	β-actin	15.59				0.934921	2.73761	2.03672	5.2159
I11	Smad3	27.03	26.7233	M11	β-actin	15.48	15.6233	11.1		1.23079	3.09781	2.12321	4.30571
I12	Smad3	26.54		M12	β-actin	15.8				0.97013	2.75029	1.60538	4.93454
J04	Smad3	25.83		N04	β-actin	15.22				0.895801	3.09424	1.662	4.74448
J05	Smad3	26.76	26.2933	N05	β-actin	15.25	15.2533	11.04
J06	Smad3	26.29		N06	β-actin	15.29
J10	Smad3	26.26		N10	β-actin	14.95
J11	Smad3	26.73	26.55	N11	β-actin	15.21	15.1067	11.4433
J12	Smad3	26.66		N12	β-actin	15.16
L10	Smad3	26.78		P10	β-actin	15.56
L11	Smad3	26.57	26.7533	P11	β-actin	15.49	15.36	11.3933
L12	Smad3	26.91		P12	β-actin	15.03
J13	Smad3	25.79		N13	β-actin	15.88
J14	Smad3	26.47	25.5433	N14	β-actin	15.72	15.8	9.74333
J15	Smad3	24.37		N15	β-actin
J16	Smad3			N16	β-actin	15.51
J17	Smad3		25.51	N17	β-actin	15.45	15.48	10.03
J18	Smad3	25.51		N18	β-actin
K16	Smad3	25.53		O16	β-actin	15.42
K17	Smad3	25.51	25.3567	O17	β-actin	15.74	15.5333	9.82333
K18	Smad3	25.03		O18	β-actin	15.44
L16	Smad3	25.15		P16	β-actin
L17	Smad3		25.17	P17	β-actin	15.16	15.29	9.88
L18	Smad3	25.19		P18	β-actin	15.42
