# Supplementary material for: MiR-132-3p suppresses peritoneal fibrosis induced by peritoneal dialysis via targeting TGF-β1/Smad2/3 signaling pathway
Source: PLoS One. 2024 Apr 11;19(4):e0301540. doi: 10.1371/journal.pone.0301540 (PMC11008817; doi:10.1371/journal.pone.0301540)
Supplement: S2 File — (ZIP) [file pone.0301540.s002.zip › raw data 2/MET-5A/TGF-B1.xlsx]

## Sheet: Sheet1
tgf	20.52		actin	15.3
tgf	20.92	20.5333	actin	15.68	15.4733		5.06
tgf	20.16		actin	15.44
tgf	20.73		actin	15.35
tgf	20.57	20.62	actin	15.29	15.35		5.27
tgf	20.56		actin	15.41					5.06	3.65333	4.14667	3.10667
tgf	20.2		actin	14.69					5.27	3.74	4.21167	3.26
tgf	20.48	20.3767	actin	15.12	15.08		5.29667		5.29667	3.59333	3.96667	3.32333
tgf	20.45		actin	15.43					5.545	3.69667	4.27	3.36667
tgf	20.25		actin	15.11
tgf	20.56	20.58	actin		15.035		5.545	5.29292
tgf	20.93		actin	14.96					0.232917	1.63958	1.14625	2.18625
tgf	18.54		actin	14.83					0.0229167	1.55292	1.08125	2.03292
tgf	18.55	18.52	actin	14.66	14.8667		3.65333		-0.00375	1.69958	1.32625	1.96958
tgf	18.47		actin	15.11					-0.252083	1.59625	1.02292	1.92625
tgf	18.84		actin	14.86					Contral	TGF-β	MiR-132-3p mimics	MiR-132-3p inhibitor
tgf	18.79	18.9167	actin	15.24	15.1767		3.74		1.17521	3.11576	2.21338	4.55121
tgf	19.12		actin	15.43					1.01601	2.9341	2.11587	4.09231
tgf	19.08		actin	15.51					0.997404	3.24807	2.5075	3.91655
tgf	19.21	19.08	actin	15.45	15.3833		3.69667		0.839683	3.02356	2.03202	3.80066
tgf	18.95		actin	15.19
tgf	19.53		actin	15.97
tgf	19.46	19.4367	actin	15.55	15.8433		3.59333
tgf	19.32		actin	16.01
tgf	19.08		actin	16.35
tgf		19.05	actin	16.01	15.9433		3.10667
tgf	19.02		actin	15.47
tgf			actin	15.88
tgf	19.25	19.15	actin	15.72	15.89		3.26
tgf	19.05		actin	16.07
tgf	18.96		actin	15.42
tgf	19.16	18.9	actin	15.74	15.5333		3.36667
tgf	18.58		actin	15.44
tgf	20.87		actin	17.23
tgf	21.08	21.06	actin	18.17	17.8267		3.23333
tgf	21.23		actin	18.08
tgf	19.51		actin	15.2
tgf	19.2	19.2667	actin	15.25	15.3		3.96667
tgf	19.09		actin	15.45
tgf	18.96		actin	14.98
tgf	19.2	19.09	actin	15.04	14.9433		4.14667
tgf	19.11		actin	14.81
tgf	19.36		actin	14.9
tgf	19.32	19.2267	actin	15.13	15.015		4.21167
tgf	19		actin
tgf	20.14		actin	15.56
tgf	19.36	19.63	actin	15.49	15.36		4.27
tgf	19.39		actin	15.03
