# Supplementary material for: MiR-132-3p suppresses peritoneal fibrosis induced by peritoneal dialysis via targeting TGF-β1/Smad2/3 signaling pathway
Source: PLoS One. 2024 Apr 11;19(4):e0301540. doi: 10.1371/journal.pone.0301540 (PMC11008817; doi:10.1371/journal.pone.0301540)
Supplement: S2 File — (ZIP) [file pone.0301540.s002.zip › raw data 2/mimics and inhibitor/mimics and inhibitor.xlsx]

## Sheet: Sheet1
A01	miR-132-3P	17.74			E01	u6	14.17
A02	miR-132-3P	17.55	17.56		E02	u6	14.37	14.27		3.29
A03	miR-132-3P	17.39			E03	u6	14.27
B04	miR-132-3P	28.16			H04	u6	13.17
B05	miR-132-3P	27.72	27.8333		H05	u6	13.19	13.17		14.6633
B06	miR-132-3P	27.62			H06	u6	13.15
B07	miR-132-3P	25.49			F07	u6	14.14
B08	miR-132-3P	25.6	25.6067		F08	u6	14.16	14.1933		11.4133
B09	miR-132-3P	25.73			F09	u6	14.28
C01	miR-132-3P	18.01			G01	u6	14.42
C02	miR-132-3P	17.83	17.8733		G02	u6	14.58	14.49		3.38333
C03	miR-132-3P	17.78			G03	u6	14.47
C04	miR-132-3P	28.35			E04	u6	13.69
C05	miR-132-3P	28.25	28.2233		E05	u6	13.69	13.6633		14.56
C06	miR-132-3P	28.07			E06	u6	13.61
C07	miR-132-3P	26			G07	u6	14.53
C08	miR-132-3P	25.97	26		G08	u6	14.46	14.5367		11.4633
C09	miR-132-3P	26.03			G09	u6	14.62					11.39
D01	miR-132-3P	18.01			H01	u6	14.52
D02	miR-132-3P	17.92	17.9467		H02	u6	14.6	14.54		3.40667		CON100	mi	in
D03	miR-132-3P	17.91			H03	u6	14.5					11.4133	3.29	14.6633
D04	miR-132-3P	28.34			F04	u6	13.68					11.4633	3.38333	14.56
D05	miR-132-3P	28.17	28.2		F05	u6	13.62	13.6467		14.5533		11.2933	3.40667	14.5533
D06	miR-132-3P	28.09			F06	u6	13.64
D07	miR-132-3P	25.98			H07	u6	14.81					-0.0233333	8.1	-3.27333
D08	miR-132-3P	25.9	25.99		H08	u6	14.56	14.6967		11.2933		-0.0733333	8.00667	-3.17
D09	miR-132-3P	26.09			H09	u6	14.72					0.0966667	7.98333	-3.16333
												control	mimics	inhibitor
												0.983957	274.374	0.103426
												0.950439	257.186	0.111105
												1.0693	253.06	0.11162
