# Supplementary material for: MiR-132-3p suppresses peritoneal fibrosis induced by peritoneal dialysis via targeting TGF-β1/Smad2/3 signaling pathway
Source: PLoS One. 2024 Apr 11;19(4):e0301540. doi: 10.1371/journal.pone.0301540 (PMC11008817; doi:10.1371/journal.pone.0301540)
Supplement: S2 File — (ZIP) [file pone.0301540.s002.zip › raw data 2/TGF-24h/24h TGF.xlsx]

## Sheet: Sheet1
E01	control	14.57
E02	control	14.6	14.5867
E03	control	14.59
E04	control	13.63
E05	control	13.96	13.75
E06	control	13.66
F01	control	14.48
F02	control	14.44	14.4567
F03	control	14.45
F04	control	14
F05	control	14.07	14.0367		con				TGF-β1
F06	control	14.04			24.6533	14.5867	10.0667		28.15	13.75	14.4
G01	control	14.36			24.31	14.4567	9.85333	9.91556	27.8867	14.0367	13.85
G02	control	14.5	14.4133		24.24	14.4133	9.82667		28.0967	15.1	12.9967
G03	control	14.38
G04	control	15.03
G05	control	15.2	15.1					-0.151111		4.48444
G06	TGF-β1	15.07						0.0622222		3.93444
A01	TGF-β1	25.09						0.0888889		3.08111
A02	TGF-β1	24.84	24.6533					con	TGF-β1
A03	TGF-β1	24.03						1.11042	0.0446733
A04	TGF-β1	28.13						0.957788	0.0654055
A05	TGF-β1	28.35	28.15					0.940247	0.118166
A06	TGF-β1	27.97
B01	TGF-β1	24.13
B02	TGF-β1	24.5	24.31
B03	TGF-β1	24.3
B04	TGF-β1	27.77
B05	TGF-β1	27.74	27.8867
B06	TGF-β1	28.15
C01	TGF-β1	24.46
C02	TGF-β1	23.9	24.24
C03	TGF-β1	24.36
C04	TGF-β1	28.35
C05	TGF-β1	27.86	28.0967
C06	TGF-β1	28.08
