# Supplementary material for: MiR-132-3p suppresses peritoneal fibrosis induced by peritoneal dialysis via targeting TGF-β1/Smad2/3 signaling pathway
Source: PLoS One. 2024 Apr 11;19(4):e0301540. doi: 10.1371/journal.pone.0301540 (PMC11008817; doi:10.1371/journal.pone.0301540)
Supplement: S3 File — (ZIP) [file pone.0301540.s003.zip]

Archive with 50 entries (37 files):
- S3 raw date 3/
- S3 raw date 3/Fluorescence in situ hybridisation/
- S3 raw date 3/Fluorescence in situ hybridisation/a-sma.pzfx
- S3 raw date 3/Fluorescence in situ hybridisation/Fluorescence in situ hybridisation.xlsx
- S3 raw date 3/Fluorescence in situ hybridisation/SMAD2.pzfx
- S3 raw date 3/Fluorescence in situ hybridisation/SMAD3.pzfx
- S3 raw date 3/Fluorescence in situ hybridisation/tgf-b.pzfx
- S3 raw date 3/Fluorescence in situ hybridisation/zutu/
- S3 raw date 3/Fluorescence in situ hybridisation/zutu/a-sma-smad2/
- S3 raw date 3/Fluorescence in situ hybridisation/zutu/a-sma-smad2/cont/
- S3 raw date 3/Fluorescence in situ hybridisation/zutu/a-sma-smad2/cont/AN 全 1.jpg
- S3 raw date 3/Fluorescence in situ hybridisation/zutu/a-sma-smad2/cont/AN 红 1.jpg
- S3 raw date 3/Fluorescence in situ hybridisation/zutu/a-sma-smad2/cont/AN 绿 1.jpg
- S3 raw date 3/Fluorescence in situ hybridisation/zutu/a-sma-smad2/cont/AN 蓝 1.jpg
- S3 raw date 3/Fluorescence in situ hybridisation/zutu/a-sma-smad2/in/
- S3 raw date 3/Fluorescence in situ hybridisation/zutu/a-sma-smad2/in/B2M 全 2.jpg
- S3 raw date 3/Fluorescence in situ hybridisation/zutu/a-sma-smad2/in/B2M 红 2.jpg
- S3 raw date 3/Fluorescence in situ hybridisation/zutu/a-sma-smad2/in/B2M 绿 2.jpg
- S3 raw date 3/Fluorescence in situ hybridisation/zutu/a-sma-smad2/in/B2M 蓝 2.jpg
- S3 raw date 3/Fluorescence in situ hybridisation/zutu/a-sma-smad2/mi/
- S3 raw date 3/Fluorescence in situ hybridisation/zutu/a-sma-smad2/mi/A2D 全 2.jpg
- S3 raw date 3/Fluorescence in situ hybridisation/zutu/a-sma-smad2/mi/A2D 红 2.jpg
- S3 raw date 3/Fluorescence in situ hybridisation/zutu/a-sma-smad2/mi/A2D 绿 2.jpg
- S3 raw date 3/Fluorescence in situ hybridisation/zutu/a-sma-smad2/mi/A2D 蓝 2.jpg
- S3 raw date 3/Fluorescence in situ hybridisation/zutu/a-sma-smad2/tgf/
- S3 raw date 3/Fluorescence in situ hybridisation/zutu/a-sma-smad2/tgf/B2D 全 1.jpg
- S3 raw date 3/Fluorescence in situ hybridisation/zutu/a-sma-smad2/tgf/B2D 红 1.jpg
- S3 raw date 3/Fluorescence in situ hybridisation/zutu/a-sma-smad2/tgf/B2D 绿 1.jpg
- S3 raw date 3/Fluorescence in situ hybridisation/zutu/a-sma-smad2/tgf/B2D 蓝 1.jpg
- S3 raw date 3/Fluorescence in situ hybridisation/zutu/tgf-smad3/
- S3 raw date 3/Fluorescence in situ hybridisation/zutu/tgf-smad3/cont/
- S3 raw date 3/Fluorescence in situ hybridisation/zutu/tgf-smad3/cont/AN 全 2.jpg
- S3 raw date 3/Fluorescence in situ hybridisation/zutu/tgf-smad3/cont/AN 红 2.jpg
- S3 raw date 3/Fluorescence in situ hybridisation/zutu/tgf-smad3/cont/AN 绿 2.jpg
- S3 raw date 3/Fluorescence in situ hybridisation/zutu/tgf-smad3/cont/AN 蓝 2.jpg
- S3 raw date 3/Fluorescence in situ hybridisation/zutu/tgf-smad3/in/
- S3 raw date 3/Fluorescence in situ hybridisation/zutu/tgf-smad3/in/B3D 全 3.jpg
- S3 raw date 3/Fluorescence in situ hybridisation/zutu/tgf-smad3/in/B3D 红 3.jpg
- S3 raw date 3/Fluorescence in situ hybridisation/zutu/tgf-smad3/in/B3D 绿  3.jpg
- S3 raw date 3/Fluorescence in situ hybridisation/zutu/tgf-smad3/in/B3D 蓝 3.jpg
- S3 raw date 3/Fluorescence in situ hybridisation/zutu/tgf-smad3/mi/
- S3 raw date 3/Fluorescence in situ hybridisation/zutu/tgf-smad3/mi/B1D 全 2.jpg
- S3 raw date 3/Fluorescence in situ hybridisation/zutu/tgf-smad3/mi/B1D 红 2.jpg
- S3 raw date 3/Fluorescence in situ hybridisation/zutu/tgf-smad3/mi/B1D 绿 2.jpg
- S3 raw date 3/Fluorescence in situ hybridisation/zutu/tgf-smad3/mi/B1D 蓝 2.jpg
- S3 raw date 3/Fluorescence in situ hybridisation/zutu/tgf-smad3/tgf/
- S3 raw date 3/Fluorescence in situ hybridisation/zutu/tgf-smad3/tgf/B2M 全 3.jpg
- S3 raw date 3/Fluorescence in situ hybridisation/zutu/tgf-smad3/tgf/B2M 红 3.jpg
- S3 raw date 3/Fluorescence in situ hybridisation/zutu/tgf-smad3/tgf/B2M 绿 3.jpg
- S3 raw date 3/Fluorescence in situ hybridisation/zutu/tgf-smad3/tgf/B2M 蓝 3.jpg
