# Supplementary material for: MiR-132-3p suppresses peritoneal fibrosis induced by peritoneal dialysis via targeting TGF-β1/Smad2/3 signaling pathway
Source: PLoS One. 2024 Apr 11;19(4):e0301540. doi: 10.1371/journal.pone.0301540 (PMC11008817; doi:10.1371/journal.pone.0301540)
Supplement: S3 File — (ZIP) [file pone.0301540.s003.zip › S3 raw date 3/Fluorescence in situ hybridisation/Fluorescence in situ hybridisation.xlsx]

## Sheet: Sheet2
1921920	0.117	0	120	224074	1.23	224074	0	255	con
1921920	0.078	0	125	150568	0.684	150568	0	255	con
1921920	0.14	0	118	268709	1.508	268709	0	255	con
1921920	0.098	0	126	187750	0.598	187750	0	255	con
1921920	0.24	0	123	462220	2.168	462220	0	255	con
1921920	0.12	0	109	230790	1.248	230790	0	255	con
1921920	1.943	0	110	3734387	8.865	3734387	0	255	tgf
1921920	1.97	0	108	3785225	10.243	3785225	0	255	tgf
1921920	1.82	0	114	3497384	9.571	3497384	0	255	tgf
1921920	1.658	0	110	3186467	11.758	3186467	0	255	tgf
1921920	1.872	0	106	3597611	8.675	3597611	0	255	tgf
1921920	1.659	0	106	3187930	7.349	3187930	0	255	tgf
1921920	1.414	0	105	2717616	10.231	2717616	0	255	mi
1921920	1.202	0	114	2310060	9.205	2310060	0	255	mi
1921920	1.581	0	120	3037733	10.791	3037733	0	255	mi
1921920	1.531	0	106	2942288	8.818	2942288	0	255	mi
1921920	1.44	0	99	2768451	10.16	2768451	0	255	mi
1921920	1.583	0	115	3042297	8.417	3042297	0	255	mi
1921920	2.348	0	111	4512623	11.739	4512623	0	255	in
1921920	2.228	0	110	4281208	12.333	4281208	0	255	in
1921920	2.289	0	114	4400151	8.429	4400151	0	255	in
1921920	2.06	0	118	3959255	10.438	3959255	0	255	in
1921920	2.106	0	109	4047605	11.935	4047605	0	255	in
1921920	2.42	0	113	4650471	12.096	4650471	0	255	in
1921920	0.008	0	95	14923	0.15	14923	0	255	con
1921920	0.015	0	98	29484	0.308	29484	0	255	con
1921920	0.01	0	94	19209	0.365	19209	0	255	con
1921920	0.066	0	101	126902	0.796	126902	0	255	con
1921920	0.078	0	103	150063	1.811	150063	0	255	con
1921920	0.466	0	107	895077	7.063	895077	0	255	con
1921920	4.467	0	110	8585887	22.891	8585887	0	255	tgf
1921920	3.101	0	109	5960547	18.778	5960547	0	255	tgf
1921920	2.92	0	108	5611585	18.474	5611585	0	255	tgf
1921920	1.685	0	109	3239256	17.726	3239256	0	255	tgf
1921920	3.931	0	107	7555070	18.158	7555070	0	255	tgf
1921920	1.737	0	108	3338966	8.975	3338966	0	255	tgf
1921920	1.242	0	106	2387113	9.556	2387113	0	255	mi
1921920	1.226	0	108	2355846	13.482	2355846	0	255	mi
1921920	1.26	0	112	2421954	14.536	2421954	0	255	mi
1921920	1.638	0	114	3149039	15.049	3149039	0	255	mi
1921920	1.558	0	108	2994209	12.632	2994209	0	255	mi
1921920	1.535	0	104	2951049	11.499	2951049	0	255	mi
1921920	6.007	0	109	11545155	25.314	11545155	0	255	in
1921920	4.934	0	110	9482346	29.786	9482346	0	255	in
1921920	6.273	0	108	12056137	25.616	12056137	0	255	in
1921920	7.575	0	111	14558525	63.35	14558525	0	255	in
1921920	5.257	0	109	10103813	24.643	10103813	0	255	in
1921920	5.575	0	112	10714857	24.614	10714857	0	255	in

## Sheet: Sheet1
			TGF-β1						SMAD3
			Control	TGF-β1	MiR-132-3p mimics	MiR-132-3p inhibitor			Control	TGF-β1	MiR-132-3p mimics	MiR-132-3p inhibitor
			0.008	4.467	1.242	6.007			0.117	1.943	1.414	2.348
		0.011	0.015	3.101	1.226	4.934		0.111667	0.078	1.97	1.202	2.228
			0.01	2.92	1.26	6.273			0.14	1.82	1.581	2.289
			α-SMA						SMAD2
			Control	TGF-β1	MiR-132-3p mimics	MiR-132-3p inhibitor			Control	TGF-β1	MiR-132-3p mimics	MiR-132-3p inhibitor
			0.066	1.685	1.638	7.575			0.098	1.658	1.531	2.06
		0.107167	0.078	3.931	1.558	5.257		0.132167	0.24	1.872	1.44	2.106
			0.466	1.737	1.535	5.575			0.12	1.659	1.583	2.42
			Control	TGF-β1	MiR-132-3p mimics	MiR-132-3p inhibitor			Control	TGF-β1	MiR-132-3p mimics	MiR-132-3p inhibitor
			-0.003	4.456	1.231	5.996			0.00533333	1.83133	1.30233	2.23633
			0.004	3.09	1.215	4.923			-0.0336667	1.85833	1.09033	2.11633
			-0.001	2.909	1.249	6.262			0.0283333	1.70833	1.46933	2.17733
			Control	TGF-β1	MiR-132-3p mimics	MiR-132-3p inhibitor			Control	TGF-β1	MiR-132-3p mimics	MiR-132-3p inhibitor
			-0.0411667	1.57783	1.53083	7.46783			-0.0341667	1.52583	1.39883	1.92783
			-0.0291667	3.82383	1.45083	5.14983			0.107833	1.73983	1.30783	1.97383
			0.358833	1.62983	1.42783	5.46783			-0.0121667	1.52683	1.45083	2.28783
			Control	TGF-β1	MiR-132-3p mimics	MiR-132-3p inhibitor			Control	TGF-β1	MiR-132-3p mimics	MiR-132-3p inhibitor
			0.997923	21.9477	2.3473	63.8228			1.0037	3.55866	2.46627	4.71198
			1.00278	8.51496	2.32141	30.3369			0.976934	3.62589	2.12923	4.33591
			0.999307	7.51097	2.37677	76.745			1.01983	3.26783	2.76894	4.52317
			Control	TGF-β1	MiR-132-3p mimics	MiR-132-3p inhibitor			Control	TGF-β1	MiR-132-3p mimics	MiR-132-3p inhibitor
			0.971869	2.98521	2.88953	177.028			0.976596	2.87953	2.63688	3.80483
			0.979986	14.1608	2.73366	35.5021			1.07761	3.33997	2.47569	3.9281
			1.28239	3.09477	2.69042	44.257			0.991602	2.88153	2.73366	4.88322
