# Supplementary material for: MiR-132-3p suppresses peritoneal fibrosis induced by peritoneal dialysis via targeting TGF-β1/Smad2/3 signaling pathway
Source: PLoS One. 2024 Apr 11;19(4):e0301540. doi: 10.1371/journal.pone.0301540 (PMC11008817; doi:10.1371/journal.pone.0301540)
Supplement: S4 File — (ZIP) [file pone.0301540.s004.zip]

Archive with 39 entries (26 files):
- S4 raw date 4/
- S4 raw date 4/WB/
- S4 raw date 4/WB/TGF/
- S4 raw date 4/WB/TGF/pictur/
- S4 raw date 4/WB/TGF/pictur/1/
- S4 raw date 4/WB/TGF/pictur/1/NEICAN/
- S4 raw date 4/WB/TGF/pictur/1/NEICAN/2024-01-12-135636-image3-sub0-As-Displayed.tif
- S4 raw date 4/WB/TGF/pictur/1/NEICAN/2024-01-12-135636-image3-sub0-As-Displayed_副本.jpg
- S4 raw date 4/WB/TGF/pictur/1/NEICAN/2024-01-12-135636-image3.tif
- S4 raw date 4/WB/TGF/pictur/1/NEICAN/2024-01-12-135640-image3-sub1-As-Displayed.tif
- S4 raw date 4/WB/TGF/pictur/1/tgf/
- S4 raw date 4/WB/TGF/pictur/1/tgf/2024-01-13-165043-image1-sub0-As-Displayed.tif
- S4 raw date 4/WB/TGF/pictur/1/tgf/2024-01-13-165043-image1-sub0-As-Displayed_副本.jpg
- S4 raw date 4/WB/TGF/pictur/1/tgf/2024-01-13-165043-image1.tif
- S4 raw date 4/WB/TGF/pictur/1/tgf/2024-01-13-165047-image1-sub1-As-Displayed.tif
- S4 raw date 4/WB/TGF/pictur/2/
- S4 raw date 4/WB/TGF/pictur/2/NEICAN/
- S4 raw date 4/WB/TGF/pictur/2/NEICAN/2024-01-12-135636-image3-sub0-As-Displayed.tif
- S4 raw date 4/WB/TGF/pictur/2/NEICAN/2024-01-12-135636-image3-sub0-As-Displayed_副本.jpg
- S4 raw date 4/WB/TGF/pictur/2/NEICAN/2024-01-12-135636-image3.tif
- S4 raw date 4/WB/TGF/pictur/2/NEICAN/2024-01-12-135640-image3-sub1-As-Displayed.tif
- S4 raw date 4/WB/TGF/pictur/2/tgf/
- S4 raw date 4/WB/TGF/pictur/2/tgf/2024-01-13-165043-image1-sub0-As-Displayed.tif
- S4 raw date 4/WB/TGF/pictur/2/tgf/2024-01-13-165043-image1-sub0-As-Displayed_副本.jpg
- S4 raw date 4/WB/TGF/pictur/2/tgf/2024-01-13-165043-image1.tif
- S4 raw date 4/WB/TGF/pictur/2/tgf/2024-01-13-165047-image1-sub1-As-Displayed.tif
- S4 raw date 4/WB/TGF/pictur/3/
- S4 raw date 4/WB/TGF/pictur/3/neican/
- S4 raw date 4/WB/TGF/pictur/3/neican/2024-01-14-203602-image11-sub0-As-Displayed.tif
- S4 raw date 4/WB/TGF/pictur/3/neican/2024-01-14-203602-image11.tif
- S4 raw date 4/WB/TGF/pictur/3/neican/2024-01-14-203602-image11_副本.jpg
- S4 raw date 4/WB/TGF/pictur/3/neican/2024-01-14-203606-image11-sub1-As-Displayed.tif
- S4 raw date 4/WB/TGF/pictur/3/tgf/
- S4 raw date 4/WB/TGF/pictur/3/tgf/2024-01-15-234232-image5-sub0-As-Displayed.tif
- S4 raw date 4/WB/TGF/pictur/3/tgf/2024-01-15-234232-image5.tif
- S4 raw date 4/WB/TGF/pictur/3/tgf/2024-01-15-234232-image5_副本.jpg
- S4 raw date 4/WB/TGF/pictur/3/tgf/2024-01-15-234236-image5-sub1-As-Displayed.tif
- S4 raw date 4/WB/TGF.pzfx
- S4 raw date 4/WB/TGF.xlsx
