# Supplementary material for: MiR-132-3p suppresses peritoneal fibrosis induced by peritoneal dialysis via targeting TGF-β1/Smad2/3 signaling pathway
Source: PLoS One. 2024 Apr 11;19(4):e0301540. doi: 10.1371/journal.pone.0301540 (PMC11008817; doi:10.1371/journal.pone.0301540)
Supplement: S4 File — (ZIP) [file pone.0301540.s004.zip › S4 raw date 4/WB/TGF.xlsx]

## Sheet: Sheet1
1			tgf
对照	1	27934.7		1	15159.7
	2	26579.1		2	26516.9
	3	28424.8		3	28350.4
	4	24335.8		4	29472
3
	1	21288.4		1	14782.2
	2	19757.5		2	20025.4
	3	18935.2		3	18172.2
	4	24474.9		4	25386.5
7	1	24701.5		1	18879.4
	2	27184.6		2	26272.5
	3	26355.9		3	21624.1
	4	24715.6		4	27188.4
	Control	TGF-β1	MiR-132-3p mimics	MiR-132-3p inhibitor		Control	TGF-β1	MiR-132-3p mimics	MiR-132-3p inhibitor		Control	TGF-β1	MiR-132-3p mimics	MiR-132-3p inhibitor
β-actin	27934.7	26579.1	28424.8	24335.8		21288.4	19757.5	18935.2	24474.9		24701.5	27184.6	26355.9	24715.6
TGF-β1	15159.7	26516.9	28350.4	29472		14782.2	20025.4	18172.2	25386.5		18879.4	26272.5	21624.1	27188.4
	Control	TGF-β1	MiR-132-3p mimics	MiR-132-3p inhibitor		Control	TGF-β1	MiR-132-3p mimics	MiR-132-3p inhibitor		Control	TGF-β1	MiR-132-3p mimics	MiR-132-3p inhibitor
β-actin
TGF-β1	0.542683	0.997659	0.99738	1.21106		0.694378	1.01356	0.959707	1.03725		0.764305	0.966445	0.820464	1.10005
	Control	TGF-β1	MiR-132-3p mimics	MiR-132-3p inhibitor
	0.542683	0.997659	0.99738	1.21106
0.667122	0.694378	1.01356	0.959707	1.03725
	0.764305	0.966445	0.820464	1.10005
	Control	TGF-β1	MiR-132-3p mimics	MiR-132-3p inhibitor
	0.813469	1.49547	1.49505	1.81534
	1.04086	1.5193	1.43858	1.55481
	1.14567	1.44868	1.22986	1.64895
